# Supplementary material for: Cortical brain volume abnormalities associated with few or multiple neuropsychiatric symptoms in Alzheimer’s disease
Source: PLoS One. 2017 May 8;12(5):e0177169. doi: 10.1371/journal.pone.0177169 (PMC5422036; doi:10.1371/journal.pone.0177169)
Supplement: S2 Table — AD = Alzheimer´s Disease; MMSE = Mini Mental State Examination; CAMCOG = Cognitive Section of the CAMDEX; CDR = Clinical Dementia Rating Scale; NPI = Neuropsychiatric Inventory; Number_of_nps = number of neuropsychiatric symptoms that were present in the subject. *For each symptom presence variable, 1 means presence of the referred symptom, and 0 means absence of the symptom. ** Symptoms scores of each domain were calculated by multiplying their frequency and severity scores. (XLSX) [file pone.0177169.s002.xlsx]

## Sheet: DATA
Identification_number_of_subject	Group	Sex	Age	Years_of_education	MMSE	CAMCOG	CDR	NPI_total_score	Presence_of_delusions*	Delusions_score**	Presence_of_hallucinations*	Hallucinations_score**	Presence_of_Agitation*	Agitation_score**	Presence_of_depression*	Depression_score**	Presence_of_anxiety*	Anxiety_score**	Presence_of_elation*	Elation_score**	Presence_of_apathy*	Apathy_score**	Presence_of_disinhibition*	Disinhibition_score**	Presence_of_irritability*	Irritability_score**	Presence_of_aberrant_motor_behaviour*	Aberrant_motor_behaviour_score**	Presence_of_sleep_disorders*	Sleep_disorders_score**	Presence_of_eating_disorders*	Eating_disorders_score**	Number_of_nps
141	Control	male	67	8	30	101	0.0	33	0	0	0	0	0	0	1	6	1	3	0	0	1	6	0	0	1	6	0	0	1	6	1	6	6
223	Control	female	80	10	23	77	0.0	1	0	0	0	0	0	0	1	1	0	0	0	0	0	0	0	0	0	0	0	0	0	0	0	0	1
234	Control	female	75	4	25	88	0.0	0	0	0	0	0	0	0	0	0	0	0	0	0	0	0	0	0	0	0	0	0	0	0	0	0	0
307	Control	female	73	10	30	106	0.0	5	0	0	0	0	0	0	0	0	1	1	0	0	0	0	0	0	0	0	0	0	1	4	0	0	2
444	Control	female	63	4	28	87	0.0	0	0	0	0	0	0	0	0	0	0	0	0	0	0	0	0	0	0	0	0	0	0	0	0	0	0
494	Control	male	67	8	30	89	0.0	3	0	0	0	0	1	2	0	0	0	0	0	0	0	0	0	0	0	0	0	0	1	1	0	0	2
543	Control	female	65	8	30	97	0.0	0	0	0	0	0	0	0	0	0	0	0	0	0	0	0	0	0	0	0	0	0	0	0	0	0	0
580	Control	female	68	4	21	69	0.0	0	0	0	0	0	0	0	0	0	0	0	0	0	0	0	0	0	0	0	0	0	0	0	0	0	0
774	Control	female	67	0	22	74	0.0	1	0	0	0	0	1	1	0	0	0	0	0	0	0	0	0	0	0	0	0	0	0	0	0	0	1
836	Control	female	62	14	28	101	0.0	0	0	0	0	0	0	0	0	0	0	0	0	0	0	0	0	0	0	0	0	0	0	0	0	0	0
877	Control	female	78	4	24	86	0.0	0	0	0	0	0	0	0	0	0	0	0	0	0	0	0	0	0	0	0	0	0	0	0	0	0	0
980	Control	female	66	3	24	77	0.0	0	0	0	0	0	0	0	0	0	0	0	0	0	0	0	0	0	0	0	0	0	0	0	0	0	0
983	Control	female	73	4	27	86	0.0	0	0	0	0	0	0	0	0	0	0	0	0	0	0	0	0	0	0	0	0	0	0	0	0	0	0
153	AD	male	73	2	24	65	0.5	57	1	3	0	0	1	3	1	6	1	3	0	0	1	3	1	3	1	12	1	12	1	9	1	3	10
243	AD	female	79	4	27	75	0.5	23	0	0	1	1	0	0	0	0	1	3	0	0	1	8	0	0	1	3	0	0	1	8	0	0	5
251	AD	female	86	14	11	28	2.0	27	1	3	0	0	0	0	1	4	1	6	0	0	0	0	0	0	1	6	0	0	1	4	1	3	6
257	AD	female	75	4	11	35	2.0	72	0	0	0	0	1	12	1	12	1	12	0	0	1	12	1	4	1	12	1	8	0	0	0	0	7
544	AD	male	77	1	20	68	1.0	45	1	6	0	0	0	0	1	6	1	8	1	4	1	8	1	1	0	0	0	0	1	12	0	0	7
610	AD	male	80	0	9	44	2.0	2	0	0	0	0	0	0	0	0	0	0	0	0	1	2	0	0	0	0	0	0	0	0	0	0	1
614	AD	female	71	1	20	65	1.0	53	0	0	1	1	1	8	1	6	1	12	0	0	1	6	0	0	0	0	0	0	1	8	1	12	7
615	AD	female	85	1	19	64	0.5	6	0	0	0	0	0	0	0	0	1	6	0	0	0	0	0	0	0	0	0	0	0	0	0	0	1
663	AD	female	67	3	15	55	1.0	16	0	0	0	0	0	0	0	0	1	12	0	0	0	0	0	0	0	0	0	0	0	0	1	4	2
673	AD	female	67	3	19	59	1.0	35	0	0	0	0	0	0	1	1	1	6	0	0	1	8	1	6	1	2	0	0	0	0	1	12	6
706	AD	female	64	2	17	57	1.0	3	0	0	0	0	0	0	0	0	0	0	0	0	1	3	0	0	0	0	0	0	0	0	0	0	1
766	AD	female	78	0	9	21	2.0	5	0	0	0	0	0	0	0	0	0	0	0	0	1	3	0	0	1	2	0	0	0	0	0	0	2
783	AD	male	63	12	16	54	2.0	43	1	4	0	0	0	0	1	1	1	12	0	0	1	12	1	2	0	0	1	12	0	0	0	0	6
803	AD	female	62	4	17	54	0.5	2	0	0	0	0	0	0	0	0	1	2	0	0	0	0	0	0	0	0	0	0	0	0	0	0	1
814	AD	female	73	0	20	67	1.0	6	0	0	0	0	0	0	0	0	0	0	0	0	0	0	0	0	0	0	0	0	1	6	0	0	1
851	AD	female	78	5	18	67	2.0	83	1	8	0	0	1	12	0	0	1	9	0	0	1	12	1	12	1	6	0	0	1	12	1	12	8
889	AD	male	61	6	20	64	2.0	61	1	4	0	0	1	3	0	0	1	9	0	0	1	12	1	3	1	3	1	3	1	12	1	12	9
929	AD	female	76	3	24	76	1.0	23	0	0	1	8	0	0	0	0	1	8	0	0	1	6	0	0	1	1	0	0	0	0	0	0	4
966	AD	female	83	0	11	23	2.0	36	0	0	1	1	1	1	0	0	1	4	0	0	0	0	1	8	1	6	1	8	1	8	0	0	7
